# Supplementary material for: Smooth muscle cell phenotypic switching occurs independent of aortic dilation in bicuspid aortic valve-associated ascending aortas
Source: PLoS One. 2024 Jul 2;19(7):e0306515. doi: 10.1371/journal.pone.0306515 (PMC11218944; doi:10.1371/journal.pone.0306515)
Supplement: S1 File — (XLSX) [file pone.0306515.s001.xlsx]

## Sheet: ASMA Expression
Ascending Aortic Tissue							Smooth Muscle Cells Isolated from Ascending Aortic Tissue
TAV - ND	TAV - D	BAV - ND	BAV - D				TAV - ND	TAV - D	BAV - ND	BAV - D
1.5	0.5	0.7	0.42				5.3	3.32	2.01	1.5
2	0.49	0.5	0.36				5.24	3.67	2.22	1.3
1.8	0.9	0.9	0.48				6.23	4.17	2.5	1.35
0.75	0.67	0.9	0.5				2.78	2.27	2.43	1.78
1.2	1.16	1.3	0.5				7.65	2.5	1.67	2.04
1	0.75	1.2	0.57				3.45		1.19
1.7	0.8	1.1	0.7				4.22		2.34
1.8	0.9	1.1	0.3				4.5
1.33	1.2	0.4	0.44
2	1.3	0.5	0.23
	0.5		1
	0.6		0.6
	0.7		0.9
	0.75		0.8
	0.77		0.8
ASMA = alpha-smooth muscle actin
TAV = tricuspid aortic valve
BAV = Bicuspid aortic valve
ND = non-dilated
D = Dilated

## Sheet: Vimentin Expression
Ascending Aortic Tissue							Smooth Muscle Cells Isolated from Ascending Aortic Tissue
TAV - ND	TAV - D	BAV - ND	BAV - D				TAV - ND	TAV - D	BAV - ND	BAV - D
0.03	0.018	0.02	0.03				3	3.5	7.78	6.4
0.02	0.05	0.025	0.02				3.3	3.45	4.23	5.67
0.01	0.02	0.027	0.09				3.33	3.76	3.37	6.43
0.01	0.02	0.03	0.1				3.7	3.31	5.54	6.45
0.015	0.05	0.022	0.02				2.29	3.87	6.67	5.17
0.012	0.03	0.043	0.04				2.21		3.65
0.015	0.035	0.034	0.05				4		5.12
0.04	0.051	0.055	0.02				3.7
0.03	0.047	0.035	0.04
0.026	0.028	0.026	0.06
	0.044		0.07
	0.055		0.077
	0.031		0.065
	0.022		0.034
	0.037		0.054
TAV = tricuspid aortic valve
BAV = Bicuspid aortic valve
ND = non-dilated
D = Dilated

## Sheet: p16_p21 % positivity
Ascending Aortic Tissue							Smooth Muscle Cells Isolated from Ascending Aortic Tissue
TAV - ND	TAV - D	BAV - ND	BAV - D				TAV - ND	TAV - D	BAV - ND	BAV - D
0	3	2	7				15.5	22.5	20.2	33.2
0	3.5	2	7.5				12.7	27	20.1	25.4
0	3	2	8.6				10.3	18.5	17.7	28.1
0.5	4	0	10				18.7	15.3	13.3	21.5
2	4.5	3	4				8.2	19.1	15.5	27.2
3	1	4.5	6				14.3		15.3
1	2	5	7				14.5		19.9
1	0	7	3.5				16.2
3.5	0	2.5	5.5
2.5	2	3.5	5
	5		4.5
	2.5		4
	1.5		5.5
	3		6.5
	3.5		7
Values are % positive nuclei per individual
TAV = tricuspid aortic valve
BAV = Bicuspid aortic valve
ND = non-dilated
D = Dilated

## Sheet: Replicative Capacity
Smooth Muscle Cells Isolated from Ascending Aortic Tissue
TAV - ND	TAV - D	BAV - ND	BAV - D
5	4	3	2
5	5	3	2
8	5	3	1
8	3	2	3
3	7	1	4
7		5
4		5
6		6
Values represent the maximum cell passage reached by cultured smooth muscle cells from each group.
TAV = tricuspid aortic valve
BAV = Bicuspid aortic valve
ND = non-dilated
D = Dilated
